# Supplementary material for: Thermal Curing-Enhanced Circularly Polarized Phosphorescence
Source: Molecules. 2026 Jun 5;31(11):1967. doi: 10.3390/molecules31111967 (PMC13257652; doi:10.3390/molecules31111967)
Supplement: Supplementary file 1 [file molecules-31-01967-s001.zip]

Archive with 1 entries (1 files):
- molecules-4313795-supplementary.pdf
